# Supplementary material for: Mitochondrial function of immune cells in septic shock: A prospective observational cohort study
Source: PLoS One. 2017 Jun 7;12(6):e0178946. doi: 10.1371/journal.pone.0178946 (PMC5462395; doi:10.1371/journal.pone.0178946)
Supplement: S1 Table — (XLSX) [file pone.0178946.s001.xlsx]

## Sheet: patient_characteristics
Subject	age	gender	ICU-Outcome	Admission ICU (h after hospital admission)	StudyInclusion: Weight	StudyInclusion: Height	StudyInclusion: Temp > 38 or < 35	StudyInclusion: HR > 90	StudyInclusion: RespRate or paCO2 or intubated	StudyInclusion: WBS	StudyInclusion: Mottled Skin	StudyInclusion: Capillary Refill	StudyInclusion: Urine or renal therapy	StudyInclusion: Lactate	StudyInclusion: GCS decrease	StudyInclusion: EEG	StudyInclusion: Platelet Count	StudyInclusion: Coagulation	StudyInclusion: Cardiac dysfunction	StudyInclusion: ALI or ARDS	StudyInclusion: ALI, ARDS: acute onset	StudyInclusion: ALI, ARDS: bilateral infiltrates	StudyInclusion: ALI, ARDS: no elevated left atrial press	StudyInclusion: ALI, ARDS: oxygen fraction	StudyInclusion: MBP > 60 mmHg	StudyInclusion: MBP maintain needs nor/epinephrine	Baseline: Timepoint (hours after hospital admission)	Baseline: Infection Type	Baseline: Symptoms start (hours after hospital admission)	Baseline: Organ Failure Start (hours after hospital admission)	Baseline: Start Antibiotic Therapy (hours after hospital admission)	Baseline: Surgery required	Baseline: Start Surgery (hours after hospital admission)	Baseline Conditions: cerebrovascular disease	Baseline Conditions: chronic pulmonary disease	Baseline Conditions: congestive heart failure	Baseline Conditions: connective tissue disease	Baseline Conditions: Dementia	Baseline Conditions: Hemiplegia	Baseline Conditions: Leukemia	Baseline Conditions: Malignant Lymphoma	Baseline Conditions: Myocardial Infarction	Baseline Conditions: Peripheral Vascular Disease	Baseline Conditions: Ulcer	Baseline Conditions: Diabetes Mellitus + end organ damage	Baseline Conditions: Diabetes Mellitus - end organ damage	Baseline Conditions: liver disease	Baseline Conditions: renal disease stage 1	Baseline Conditions: renal disease stage 2
patient_01	66.2381	female	alive	5.25	54	160	NO	NO	YES	YES	NO	NO	NO	YES	NO	YES	NO	NO	NO	NO	NO	NO	NO		NO	YES	22.5833	Pulm	2.25	5.25	13.3333	YES		NO	NO	NO	NO	NO	NO	NO	NO	NO	NO	NO	NO	NO	NO	NO	NO
patient_02	62.3348	male	died	0.833333	80	180	NO	YES	YES	YES	NO	NO	YES	NO	YES	NO	NO	NO	NO	YES	YES	YES	YES	ARDS: PaO2:FiO2 < 200	NO	YES	4.91667	Pulm	-5.33333	-5.3	-3.58333	YES		NO	YES	NO	NO	NO	NO	NO	NO	NO	NO	NO	NO	NO	NO	YES	NO
patient_03	61.3567	female	died	3.45	55	155	NO	YES	YES	YES	NO	NO	YES	YES	NO	NO	NO	NO	NO	YES	YES	YES	YES	ALI: PaO2:FiO2 201:300	NO	YES	7	GI	-8.75	-8.75	-7	YES	0.5	YES	YES	NO	NO	NO	NO	NO	NO	NO	NO	NO	NO	NO	NO	NO	NO
patient_04	66.9114	male	alive	23.25	100	170	NO	YES	YES	NO	NO	NO	NO	YES	NO	NO	NO	NO	NO	YES	YES	YES	YES	ARDS: PaO2:FiO2 < 200	NO	YES	37.9167	GI	21.9167	23.25	24.9167	YES	26.0833	NO	NO	NO	NO	NO	NO	NO	NO	NO	YES	NO	NO	NO	NO	NO	NO
patient_05	60.735	female	alive	0	70	170	NO	YES	YES	YES	NO	NO	NO	YES	NO	NO	NO	NO	NO	YES	YES	YES	YES	ALI: PaO2:FiO2 201:300	NO	YES	17.0833	Pulm	-13.9167	-2.91667	-2.41667	NO		NO	YES	NO	NO	NO	NO	NO	NO	NO	NO	NO	NO	YES	NO	NO	NO
patient_06	82.0052	male	alive	12.0833	70	178	NO	YES	YES	YES	NO	NO	NO	YES	NO	NO	NO	NO	NO	NO	NO	NO	NO		NO	YES	15.5	other	-7.08333	-6.78333	5.5	YES	1.58333	NO	NO	NO	NO	NO	NO	NO	NO	NO	NO	NO	NO	NO	NO	NO	NO
patient_07	73.5726	female	alive	1.8	66	160	NO	YES	NO	YES	NO	NO	YES	YES	NO	NO	NO	NO	NO	YES	YES	YES	YES	ARDS: PaO2:FiO2 < 200	YES	NO	17.8	GU	-27.7	-9.7	-4.11667	YES	2.3	NO	YES	YES	NO	YES	NO	NO	NO	NO	NO	NO	YES	NO	NO	NO	NO
patient_08	61.1405	male	alive	1.43333	85	180	NO	YES	YES	YES	NO	NO	NO	YES	NO	NO	YES	NO	NO	YES	YES	YES	YES	ARDS: PaO2:FiO2 < 200	YES	YES	37.6	Pulm	-3.9	-3.9	0.766667	NO		NO	YES	NO	NO	NO	NO	NO	NO	NO	NO	NO	NO	NO	NO	NO	NO
patient_09	56.3853	male	died	0.533333	56	170	NO	YES	YES	YES	NO	NO	NO	YES	NO	NO	NO	NO	NO	NO	NO	NO	NO		NO	YES	2.25	GI	-7.25	-7.25	-2.75	YES	2.75	NO	YES	NO	NO	NO	NO	NO	NO	NO	NO	NO	NO	NO	NO	NO	NO
patient_10	73.5152	male	alive	3.41667	111	177	NO	YES	YES	NO	NO	NO	YES	YES	NO	NO	NO	NO	NO	YES	YES	YES	YES	ARDS: PaO2:FiO2 < 200	NO	YES	14.75	Soft Tissue	-24.0833	-0.0833333	0.916667	YES	1.28333	NO	NO	NO	NO	NO	NO	NO	NO	NO	NO	NO	NO	NO	NO	NO	NO
patient_11	80.2583	female	alive	1	57	160	NO	YES	YES	NO	NO	NO	YES	YES	NO	NO	NO	NO	NO	YES	YES	YES	YES	ARDS: PaO2:FiO2 < 200	NO	YES	12.9167	GI	-1.75	-1.75	-0.75	YES	0.25	NO	NO	NO	NO	NO	NO	NO	NO	NO	NO	NO	NO	NO	NO	NO	NO
patient_12	27.7961	female	alive	3.16667	180	156	NO	YES	NO	YES	YES	NO	YES	NO	NO	NO	NO	NO	NO	YES	YES	YES	YES	ALI: PaO2:FiO2 201:300	YES	YES	18.75	Soft Tissue	-9.58333	-0.583333	2.91667	NO		NO	YES	NO	NO	NO	NO	NO	NO	NO	NO	NO	NO	NO	NO	NO	NO
patient_13	77.0359	male	alive	2	75	186	NO	YES	YES	YES	YES	NO	YES	NO	NO	NO	NO	NO	NO	YES	YES	YES	YES	ARDS: PaO2:FiO2 < 200	YES	YES	15.1667	Pulm	-21.8333	1.16667	1.16667	NO		NO	NO	NO	NO	NO	NO	NO	NO	NO	NO	NO	NO	NO	NO	NO	NO
patient_14	69.3133	male	died	2.91667	100	190	NO	YES	YES	NO	NO	NO	YES	NO	NO	NO	NO	NO	NO	YES	YES	YES	YES	ALI: PaO2:FiO2 201:300	NO	YES	6.41667	GI	-0.916667	-0.916667	1.41667	YES	1.88333	NO	NO	YES	NO	NO	NO	NO	NO	NO	NO	NO	YES	NO	NO	NO	NO
patient_15	56.6087	female	died	1.16667	120	155	NO	YES	YES	YES	YES	YES	YES	YES	NO	NO	NO	NO	YES	YES	YES	YES	YES	ARDS: PaO2:FiO2 < 200	NO	YES	1.33333	Pulm	-2.66667	-2.66667	1.33333	NO		NO	YES	YES	NO	NO	NO	NO	NO	NO	NO	NO	NO	YES	NO	NO	NO
patient_16	38.5282	female	alive	0.583333	85	175	NO	YES	YES	YES	NO	NO	YES	NO	YES	NO	YES	NO	YES	NO	NO	NO	NO		NO	YES	16.1667	CV	-58	-10	-2	NO		NO	YES	YES	NO	NO	NO	NO	NO	NO	NO	NO	NO	NO	NO	NO	NO
patient_17	42.493	male	alive	2.9	98	178	NO	YES	YES	NO	NO	NO	YES	NO	YES	NO	YES	NO	YES	YES	YES	YES	YES	ALI: PaO2:FiO2 201:300	NO	YES	7.98333	CV	-93.5167	6.28333	-1.51667	NO		NO	NO	NO	NO	NO	NO	NO	NO	NO	NO	NO	NO	NO	NO	NO	NO
patient_18	65.6658	male	died	1.03333	66	165	YES	YES	YES	YES	NO	YES	NO	YES	NO	NO	NO	NO	NO	YES	YES	YES	YES	ARDS: PaO2:FiO2 < 200	NO	YES	12.4167	Pulm	-2.35	3.8	3.08333	NO		NO	YES	NO	NO	NO	NO	NO	NO	NO	NO	NO	NO	NO	NO	NO	NO
patient_19	69.7671	male	died	0.2	130	178	YES	YES	YES	YES	NO	NO	YES	YES	NO	NO	NO	NO	NO	YES	YES	YES	YES	ARDS: PaO2:FiO2 < 200	YES	NO	11.45	Soft Tissue	-14.55	-0.383333	0.216667	YES	13.45	NO	YES	NO	NO	NO	NO	NO	NO	NO	NO	NO	NO	NO	NO	NO	YES
patient_20	68.9	male	alive	0.95	74	180	NO	YES	YES	NO	NO	YES	NO	YES	NO	NO	YES	NO	NO	YES	YES	YES	YES	ARDS: PaO2:FiO2 < 200	YES	NO	6.61667	Pulm	-26.55	-1.55	3.45	NO		NO	NO	NO	NO	NO	NO	NO	NO	NO	NO	NO	NO	YES	NO	NO	NO
patient_21	59.982	female	alive	22.0167	80	169	NO	YES	YES	YES	NO	YES	YES	YES	NO	NO	NO	NO	NO	YES	YES	YES	YES	ARDS: PaO2:FiO2 < 200	NO	YES	36.2667	GI	23.2667	23.2667	28.2667	YES	14.2667	NO	NO	NO	NO	NO	NO	NO	NO	NO	NO	NO	NO	NO	NO	NO	NO
patient_22	82.5089	male	died	0	60	170	NO	YES	YES	YES	NO	NO	NO	YES	NO	NO	NO	NO	NO	YES	YES	YES	YES	ARDS: PaO2:FiO2 < 200	NO	YES	19.25	Pulm	-4.75	-3.25	-1.75	NO		NO	YES	NO	NO	NO	NO	NO	NO	NO	NO	NO	NO	NO	NO	NO	NO
patient_23	81.9752	male	alive	3.08333	82	183	NO	YES	YES	YES	NO	NO	NO	YES	NO	NO	NO	NO	NO	YES	YES	YES	YES	ARDS: PaO2:FiO2 < 200	YES	NO	19.5	GI	0.5	1.25	5	YES	-0.966667	NO	NO	NO	NO	NO	NO	NO	NO	NO	NO	NO	NO	NO	NO	NO	NO
patient_24	84.0485	male	alive	6.55	69	165	NO	NO	YES	YES	NO	NO	NO	YES	NO	NO	NO	NO	NO	YES	YES	YES	YES	ARDS: PaO2:FiO2 < 200	NO	YES	14.8	Pulm	-16.2	5.63333	10.8	NO		NO	NO	NO	NO	NO	NO	NO	NO	NO	NO	NO	NO	NO	NO	NO	NO
patient_25	38.2433	male	alive	0	75	170	NO	YES	YES	YES	NO	YES	YES	NO	NO	NO	NO	NO	NO	NO	NO	NO	NO		NO	YES	10.75	CNS	-10.25	-1.25	-2.75	NO		NO	NO	NO	NO	NO	NO	NO	NO	NO	NO	NO	NO	NO	NO	NO	NO
patient_26	80.5541	female	alive	0	90	160	NO	YES	YES	YES	NO	YES	YES	YES	NO	NO	NO	NO	NO	YES	YES	YES	YES	ARDS: PaO2:FiO2 < 200	NO	YES	9.83333	Pulm	-3.5	-3.5	3.5	YES	1.5	NO	NO	NO	NO	NO	NO	NO	NO	NO	NO	NO	NO	NO	NO	NO	NO
patient_27	81.9834	male	alive	3.43333	94	174	NO	YES	YES	YES	NO	YES	YES	YES	NO	NO	YES	NO	NO	YES	YES	YES	YES	ARDS: PaO2:FiO2 < 200	NO	YES	13.6	GI	-10.0667	-5.06667	0.433333	YES	1.93333	NO	YES	YES	NO	NO	NO	NO	NO	NO	NO	NO	NO	NO	NO	NO	NO
patient_28	59.3064	female	alive	1.01667	75	170	NO	YES	YES	YES	NO	NO	NO	YES	NO	NO	NO	NO	NO	YES	YES	YES	YES	ALI: PaO2:FiO2 201:300	NO	YES	7.51667	Pulm	-0.483333	-0.65	0.766667	NO		NO	YES	NO	NO	NO	NO	NO	NO	NO	NO	NO	NO	YES	NO	NO	NO
patient_29	54.6813	female	alive	4	140	175	NO	NO	YES	YES	NO	YES	YES	YES	NO	NO	NO	NO	NO	YES	YES	YES	YES	ARDS: PaO2:FiO2 < 200	YES	YES	15.1667	Soft Tissue	-9.5	-2.5	-1.16667	YES	1.25	NO	NO	NO	NO	NO	NO	NO	NO	NO	NO	NO	NO	YES	NO	NO	NO
patient_30	37.9841	male	alive	18.65	65	173	NO	YES	YES	NO	NO	NO	NO	YES	NO	NO	NO	NO	NO	NO	NO	NO	NO		NO	YES	22.8333	Soft Tissue	-9.83333	14.1667	16.1667	YES	13.4167	NO	NO	NO	NO	NO	NO	NO	NO	NO	NO	NO	NO	NO	YES	NO	NO
[truncated: 1 more columns]

## Sheet: Mitochond_Funct_Cytokines
Subject	mOD/mg_monocytes_(complexIV)_Time_0	mOD/mg_monocytes_(complexIV)_Time_1	mOD/mg_monocytes_(complexIV)_Time_2	mOD/mg_monocytes_(complexIV)_Time_3	mOD/mg_monocytes_(complexI)_Time_0	mOD/mg_monocytes_(complexI)_Time_1	mOD/mg_monocytes_(complexI)_Time_2	mOD/mg_monocytes_(complexI)_Time_3	mOD/mg_monocytes_(ATPsynthase)_Time_0	mOD/mg_monocytes_(ATPsynthase)_Time_1	mOD/mg_monocytes_(ATPsynthase)_Time_2	mOD/mg_monocytes_(ATPsynthase)_Time_3	mOD/mg_monocytes_(citrateSynthase)_Time_0	mOD/mg_monocytes_(citrateSynthase)_Time_1	mOD/mg_monocytes_(citrateSynthase)_Time_2	mOD/mg_monocytes_(citrateSynthase)_Time_3	mOD/mg_Tcell_(complexIV)_Time_0	mOD/mg_Tcell_(complexIV)_Time_1	mOD/mg_Tcell_(complexIV)_Time_2	mOD/mg_Tcell_(complexIV)_Time_3	mOD/mg_Tcell_(complexI)__Time_0	mOD/mg_Tcell_(complexI)__Time_1	mOD/mg_Tcell_(complexI)__Time_2	mOD/mg_Tcell_(complexI)__Time_3	mOD/mg_Tcell_(ATPsynthase)_Time_0	mOD/mg_Tcell_(ATPsynthase)_Time_1	mOD/mg_Tcell_(ATPsynthase)_Time_2	mOD/mg_Tcell_(ATPsynthase)_Time_3	mOD/mg_Tcell_(citrateSynthase)_Time_0	mOD/mg_Tcell_(citrateSynthase)_Time_1	mOD/mg_Tcell_(citrateSynthase)_Time_2	mOD/mg_Tcell_(citrateSynthase)_Time_3	mOD/mg_Bcell_(complexIV)_Time_0	mOD/mg_Bcell_(complexIV)_Time_1	mOD/mg_Bcell_(complexIV)_Time_2	mOD/mg_Bcell_(complexIV)_Time_3	mOD/mg_Bcells_(complexI)_Time_0	mOD/mg_Bcells_(complexI)_Time_1	mOD/mg_Bcells_(complexI)_Time_2	mOD/mg_Bcells_(complexI)_Time_3	mOD/mg_Bcells_(ATPsynthase)_Time_0	mOD/mg_Bcells_(ATPsynthase)_Time_1	mOD/mg_Bcells_(ATPsynthase)_Time_2	mOD/mg_Bcells_(ATPsynthase)_Time_3	mOD/mg_Bcells_(citrateSynthase)_Time_0	mOD/mg_Bcells_(citrateSynthase)_Time_1	mOD/mg_Bcells_(citrateSynthase)_Time_2	mOD/mg_Bcells_(citrateSynthase)_Time_3	monocytes_(ATPcontent)_Time_0
patient_01	0.442942	1.26926	1.01577		11.1966	11.931	18.1807		3.19082	4.1202	5.72656		141.602	133.858	151.761		1.8745	0.368939	1.1889		72.8554	7.91989	12.2457		9.62241	4.13212	4.63671		303.627	76.395	75.4952		5.87592	5.99245	5.00656		144.694	287.638	109.588		27.1761	15.9799	16.874		1228.8	927.498	532.365		0.159951
patient_02
patient_03	0.0271654	0.219814	0.203582		0	4.01946	2.31977		1.36733	2.64562	3.63234		78.0779	122.413	27.7622		0.313709	0.606096	0.379414		5.68162	12.0065	4.03892		5.48991	4.38698	3.79414		154.328	197.977	192.705		6.18135	0.830378	0.989346		75.3352	21.5898	47.7713		27.0434	0.72658	10.6001		3950.66	441.45	180.485		0.670986
patient_04	0.159627	0.409217	0.235345	0.9497	23.3765	12.3934	4.70115	7.71006	4.71786	2.54034	2.87006	3.0178	114.621	95.911	84.4198	83.9672	0.988166	1.59414	0.325236	0.824831	0	15.9414	6.80039	7.80417	1.24046	7.39102	6.06122	5.37197	155.563	84.7793	89.706	167.229	1.46436	0	2.02236	0	0	76.8171	38.6777	19.1828	2.0135	22.2505	7.33106	1.3702	179.568	829.095	380.457	321.426	0.719385
patient_05	0.763723	0.836281	0.968102		10.9122	20.1512	24.1646		3.6115	4.11708	2.9043		239.356	250.418	264.368		1.41207	0.891965	3.5933		0	17.1456	0		8.24948	9.81162	3.02594		199.102	125.172	134.843		2.29935	3.49591	3.12051		72.9222	17.9165	0		22.9935	6.84615	8.88146		252.6	184.263	239.8		0.343287
patient_06	0.0930634	29.1687	24.0317		6.95907	62.5817	50.5579		1.96467	31.6069	23.3017		135.138	165.532	99.4638		4.27313	35.1205	90.7253		19.3415	67.9305	84.677		9.67077	32.3478	8.18307		218.829	239.597	486.239		15.4066	13.1174	14.1417		79.2341	76.3195	151.702		26.4114	7.15496	57.8524		519.974	137.858	590.598		0.266161
patient_07	9.73645	17.6719	8.24752		58.0771	57.6771	63.5975		8.88237	15.5151	7.60604		78.7644	31.7488	105.324		62.7773	144.801	90.5039		74.281	169.703	108.056		27.2802	78.3952	57.0449		427.717	149.731	576.115		3.98605	36.4465	21.7114		171.4	167.046	24.2656		65.7698	72.8929	42.1456		377.339	1088.32	1446.14		0.200423
patient_08	1.58042	2.42022	4.24519		33.4852	6.12862	35.775		8.98865	9.95413	8.20187		61.8503	56.3416	59.9409		15.7115	19.6399	20.3933		11.4265	147.3	133.285		19.9964	24.5499	49.5266		95.9329	373.429	761.347		7.31094	24.819	12.1046		78.5926	111.686	32.5311		34.727	59.9793	13.2394		1371.41	255.078	160.132		0.229161
patient_09	2.1386	1.65337	0.553287	1.43483	36.3563	30.3416	17.0689	16.5427	18.3625	11.0374	3.81768	5.99251	174.431	45.0133	15.0309	52.6383	7.71363	14.3498	8.20562	24.7684	11.5704	135.127	59.8528	23.1309	26.9977	11.3602	29.4437	14.3288	455.422	223.815	191.302	419.493	11.9403	18.9751	24.4959	26.7094	93.1343	24.8547	33.1025	54.7815	35.8209	12.2937	10.3721	7.90379	303.678	210.952	139.103	353.308	0.123892
patient_10	1.08343	0.881023	1.02681		15.3687	32.6263	15.6254		5.0159	8.86707	5.5805		20.4781	20.5571	12.3737		63.0749	5.45207	30.3763		128.778	263.517	23.4214		84.0999	36.3471	14.7279		266.307	324.089	202.338		0	10.5106	19.4444		448.475	2.38877	65.2778		98.9283	19.1102	63.8889		1644.39	181.227	254.625		1.21345
patient_11	12.11	28.1988	14.6874		99.8096	31.9387	44.6916		13.6725	11.8929	14.9671		177.612	82.6763	68.1445		30.4922	43.5419	29.1367		62.3101	29.4502	46.0815		20.3281	7.75838	13.6385		281.204	428.03	229.443		62.0843	18.6404	5.06009		242.129	53.7281	177.103		106.43	29.6053	75.9013		280.843	147.292	91.9165		0.218761
patient_12	15.5872	6.69027	12.4676		33.8731	20.0262	29.1623		4.88554	6.95788	7.60014		41.7983	58.3093	58.8511		38.9894	32.0622	8.33638		38.5413	56.1898	32.1546		37.1968	18.1362	16.5645		226.84	231.128	35.7631		0	9.41018	7.71679		93.4559	7.39372	64.0494		12.98	32.2635	32.4105		163.833	214.64	335.163		0.264284
patient_13	0.577631	4.19593	6.3117	9.01233	20.2171	26.9999	43.5661	35.0662	7.89429	5.65539	15.9332	5.07968	213.787	254.37	93.9057	113.082	2.93327	12.3584	2.96968	4.33245	199.462	17.5077	29.6968	30.582	33.2437	43.2544	24.0874	13.5071	333.737	227.94	393.427	210.845	6.17046	45.4545	14.068	23.3677	22.8307	0	94.959	31.6151	19.1284	96.8379	44.5487	42.6117	247.639	512.51	1110.59	581.897	0.523719
patient_14	0.436138				13.0551				5.30634				65.2993				8.8016				42.704				2.2819				159.514				0				149.793				4.35445				184.629				2.6052
patient_15	5.192				6.92266				12.1147				333.439				6.60695				6.09872				17.7879				248.691				8.82223				52.5805				10.5867				349.652				1.59221
patient_16	5.20472	4.17693	7.65504		18.8479	47.9782	41.1848		7.35914	6.26539	7.48185		38.5945	28.5233	82.6928		6.38238	5.26662	2.96907		35.0581	94.1409	31.7801		10.2478	11.8499	5.93814		93.4282	398.068	162.895		3.9151	5.85876	5.66057		29.2603	51.8919	36.3894		5.76963	18.6922	33.4243		79.5724	211.007	184.731		0.525592
patient_17	7.92367	36.4248	38.1829		18.1324	53.6396	42.4666		6.88499	0.171008	1.48283		44.2874	9.34846	10.2563		28.7189	32.9417	34.1493		49.6481	64.0669	33.28		32.0038	45.2949	18.2544		15.7672	14.412	52.0311		12.864	7.35294	58.937		0	285.539	607.613		43.5948	126.225	103.841		57.8882	35.5392	127.697		0.151945
patient_18	59.4796				178.439				37.566				109.568				0				887.686				772.215				21.6509				2.54755				2.36115				4.72229				0.932032				1.8783
patient_19	63.8006	10.5372	4.82241		160.997	33.6239	29.8206		3.73832	0.670801	0.206086		46.3551	17.8042	6.94509		283.131	43.4984	15.6651		380.263	31.8625	39.973		152.932	20.6617	66.4416		355.464	29.2526	13.2343		15.3225	26.2418	10.2307		141.186	96.5323	61.8293		51.9871	17.8069	4.89297		27.3617	45.9231	41.8126		0.877259
patient_20	6.00729	7.1639	2.51665		52.3493	68.4341	28.1732		5.72123	4.90161	0.467697		38.3323	33.1802	6.21369		24.7304	13.8102	35.0064		64.4141	35.7649	54.3382		109.274	84.9858	62.1755		88.5694	16.6431	60.3468		47.5335	8.90019	21.0325		23.214	53.4011	59.9108		65.2204	24.1577	6.37349		4.42172	21.6147	56.0867		0.411929
patient_21	27.2345	64.7119	42.3938		52.1734	68.1507	52.6599		0.606668	0.989957	0.492379		8.78849	39.7546	39.6365		52.199	52.125	43.3014		46.8605	38.0674	47.905		5.88608	5.51521	1.04835		29.2935	36.3257	45.7172		36.4795	21.4001	17.6651		67.587	67.8541	69.5115		6.49635	10.6131	16.6598		26.735	23.14	131.555		0.0209874
patient_22	37.2256				115.453				1.75338				122.602				136.015				99.4516				443.144				16.0878				17.7363				54.1424				10.2684				56.9428				1.25164
patient_23	35.2199	37.8165	32.3588		102.72	122.003	73.1589		1.89881	3.33146	1.31897		51.6967	85.7175	99.2746		77.4147	156.914	119.778		57.2509	48.2139	54.0932		43.3882	26.7368	289.785		16.2031	53.4736	17.3871		118.384	62.1891	2.77104		166.192	62.1891	163.492		414.343	230.1	110.842		84.2345	24.8756	0		0.357712
patient_24	36.3053	103.861	85.1618	59.7012	55.738	79.0084	80.7241	50.7695	0.755485	3.89478	0.915719	6.62041	73.408	74.5572	84.0348	38.6256	4.89177	51.1964	14.9536	41.2449	63.1038	48.9705	35.8229	47.2239	33.4271	15.2635	12.0779	3.95222	20.3824	14.7865	19.6368	148.766	13.2681	5.37725	5.23903	75.1421	119.413	64.527	89.0635	0	37.8141	105.528	67.4525	284.749	74.3014	26.2141	9.82318	45.4808	0.275332
patient_25	5.70856	14.4358	57.4487		41.2893	31.4757	46.7853		0.645146	0.556196	2.23319		44.4955	49.7543	42.9888		59.5004	27.3009	21.9374		49.9612	39.5109	14.987		3.81566	5.21325	43.0061		86.0907	51.0349	48.6533		1.30906	17.1165	13.7057		48.108	46.2445	42.4876		8.18163	9.90954	21.9291		21.5995	15.3147	55.1653		0.622468
patient_26	6.27334	15.0209	13.0743	45.4341	41.4679	54.5758	57.9921	69.8861	3.08351	0.647959	0.213894	0.122464	119.938	80.4059	46.629	63.7629	0.558191	39.7003	21.3192	1.30846	32.9333	85.1636	48.1538	71.2384	46.8881	8.1962	0.530328	24.4246	54.7028	219.248	239.92	117.107	39.5062	29.6099	13.5941	2.41675	133.504	15.1846	69.3577	59.2814	17.7097	16.703	0	14.927	18.3908	86.9318	48.5504	202.296	0.144606
patient_27	0.277308	5.45715	2.21984	5.56548	20.5901	63.0444	70.3245	4.57437	1.62919	2.08233	10.2113	5.45112	62.2211	81.1392	114.188	185.758	7.04744	50.8513	18.1245	9.89844	5.31446	36.3998	62.8226	27.8956	3.92808	18.6967	30.3892	2.57102	58.1125	114.167	206.047	412.392	9.36424	19.7239	0.411343	3.03471	90.6993	64.8696	22.4182	36.5972	3.61192	19.7239	5.17606	8.2732	224.474	25.8602	151.408	212.068	5.9649
patient_28	37.16	25.1443	52.0033		27.7354	27.7065	51.6057		7.3602	2.17135	3.18063		336.146	56.3249	177.479		30.6367	5.64772	7.16091		37.4448	19.2964	12.8475		15.3183	17.4138	16.428		368.491	258.854	89.5114		4.10942	22.5294	19.2949		14.807	38.9145	32.9148		9.19728	53.2514	0		143.96	344.086	263.886		0.308769
patient_29	8.09847	5.31524	8.06009		9.24082	25.4346	24.4881		4.42662	6.13873	7.40605		145.589	85.7363	96.9135		21.3882	25.2083	34.6821		159.263	35.625	26.8814		4.94935	6.25	4.93855		152.723	257.708	184.915		7.47621	22.5799	14.9268		50.6551	53.5671	50.2534		6.56075	8.64761	5.22437		149.219	368.004	226.14		0.138714
patient_30	42.2715	54.8267	44.7998		26.6106	41.1619	37.7724		5.85689	5.3653	9.58285		614.337	898.185	680.222		20.7326	133.991	98.1654		53.9046	0	9.33376		16.586	6.33413	7.88542		507.256	372.983	336.659		119.124	63.5745	84.6612		91.0949	0	20.1959		23.3577	5.66505	14.3795		140.146	129.667	582.45		17.6929
Subject	mOD/mg_monocytes_(complexIV)_Time_A	mOD/mg_monocytes_(complexIV)_Time_B	mOD/mg_monocytes_(complexI)_Time_A	mOD/mg_monocytes_(complexI)_Time_B	mOD/mg_monocytes_(ATPsynthase)_Time_A	mOD/mg_monocytes_(ATPsynthase)_Time_B	mOD/mg_monocytes_(citrateSynthase)_Time_A	mOD/mg_monocytes_(citrateSynthase)_Time_B	mOD/mg_Tcell_(complexIV)_Time_A	mOD/mg_Tcell_(complexIV)_Time_B	mOD/mg_Tcell_(complexI)__Time_A	mOD/mg_Tcell_(complexI)__Time_B	mOD/mg_Tcell_(ATPsynthase)_Time_A	mOD/mg_Tcell_(ATPsynthase)_Time_B	mOD/mg_Tcell_(citrateSynthase)_Time_A	mOD/mg_Tcell_(citrateSynthase)_Time_B	mOD/mg_Bcell_(complexIV)_Time_A	mOD/mg_Bcell_(complexIV)_Time_B	mOD/mg_Bcells_(complexI)_Time_A	mOD/mg_Bcells_(complexI)_Time_B	mOD/mg_Bcells_(ATPsynthase)_Time_A	mOD/mg_Bcells_(ATPsynthase)_Time_B	mOD/mg_Bcells_(citrateSynthase)_Time_A	mOD/mg_Bcells_(citrateSynthase)_Time_B	monocytes_(ATPcontent)_Time_A	monocytes_(ATPcontent)_Time_B	Tcell_ (ATPcontent)_Time_A	Tcell_ (ATPcontent)_Time_B	Bcell_ (ATP content)_Time_A	Bcell_ (ATP content)_Time_B	IL-1beta_Time_A	IL-1beta_Time_B	IL-6_Time_A	IL-6_Time_B	IL-10_Time_A	IL-10_Time_B
control_01	3.72812	10.772	15.9964	26.6447	5.18481	7.06489	199.072	212.005	46.828	38.9407	31.2364	10.1145	15.6627	13.0982	220.755	161.073	33.7277	67.2444	2.33563	7.17358	3.34369	13.3836	120.51	59.7992	0.568107	0.234655	2.55514	3.11758	0.51382	0.159134	0.319	0.348	2.856	2.684	2.929	2.915
control_02	10.2408	2.90824	98.5232	24.7699	11.0979	3.46911	204.388	150.74	47.2936	47.7271	19.7575	43.375	18.3963	12.0102	329.85	209.844	55.8194	49.6896	19.165	0.993993	6.93614	0	36.3379	34.7846	0.253582	0.255198	5.21179	4.09645	0.152967	0.205325	0.31	0.279	2.377	2.522	25.294	28.362
control_03																															0.288	0.24	1.54	1.431	2.857	2.711
control_04	55.3879	40.2061	95.6129	64.9243	8.29381	7.33594	431.484	316.166	48.9294	50.0021	22.7405	59.4756	12.0925	13.7845	252.592	216.055	31.4489	63.779	1.8969	2.66153	0	22.8104	96.5285	65.0968	1.05685	0.381469	4.2463	3.89809	1.00148	0.479186	0.43	0.431	2.103	3.877	3.14	3.972
control_05	8.48273	5.38223	82.4713	19.7909	6.0517	7.31902	180.219	174.301	45.7987	40.6041	9.82455	5.9271	11.4312	11.6635	246.777	265.384	53.4442	63.0969	2.06249	3.18449	13.8411	7.6461	55.8231	91.6916	0.403447	0.54862	3.74155	2.02674	0.204766	0.191236	0.299	0.339	4.228	2.083	5.984	3.234
control_06	2.78095	6.90353	77.8626	43.6801	3.00103	8.94867	78.897	62.2705	46.2	52.6433	3.08	9.34852	12.2643	15.3417	176.766	126.807	44.794	36.9339	0.297102	0.905972	5.68813	14.846	26.0589	12.2986	0.850491	0.563017	5.71801	4.57274	0.225303	0.785525	0.3	0.228	2.664	2.07	3.157	2.959
control_07	32.2816	34.0036	42.6515	99.2011	10.5435	9.1071	300.336	230.624	43.8276	55.7245	34.7317	6.17741	12.602	26.2646	261.67	102.651	30.1687	35.1914	0.736056	1.30263	12.256	16.5778	15.4988	121.395	1.13555	1.58895	3.92489	3.38283	0.615865	0.363911	0.281	0.248	1.459	1.737	5.234	5.52
control_08	2.51403	7.76227	37.4375	77.1409	6.51878	5.86428	146.584	210.311	32.8998	47.3926	27.0115	20.3791	14.0354	13.1896	298.668	184.495	34.4066	25.0056	2.01501	1.36509	18.6964	11.0681	20.8071	32.582	0.941055	1.13879	1.26183	3.78012	0.3861	1.57874	0.214	0.216	1.597	1.353	3.027	2.937
control_09	1.12677	2.09768	31.6163	36.1103	13.7886	6.24978	209.598	177.481	6.45427	5.53256	0.601797	2.55488	19.2763	14.4576	122.936	45.0861			7.16356	1.80789	7.79758	9.43141	86.9138	13.8836	0.27558	0.80966	4.28842	6.96719	1.22884	0.530316	0.233	0.224	1.972	2.62	3.022	5.608
control_10	0.417125	0.23812	3.23371	10.4773	0.417125	0.476241	117.45	91.1604	8.71691	11.7937					58.1548	28.3143	2.38173	9.85032			0	1.60354	24.9083	13.6522	0.185918	0.147039	1.81877	2.61587	0.576081	0.346193	0.282	0.255	1.924	1.816	2.87	5.302
control_11																									0.293918	0.754849	12.4762	16.4993	1.95446	0.762469	0.257	0.236	2.142	1.531	5.498	3.13
control_12	44.3898	59.6482	6.0138	6.3294	5.67483	3.70569	323.981	232.521									57.6749	44.0213	11.0803	6.30279	7.08665	10.3175	159.404	713.376	0.198103	0.778641	2.78497	6.48898	0.0854079	0.0954403	0.263	0.295	1.942	1.913	2.928	2.865
control_13	0.640168	0.353316	14.5495	9.1194	11.3934	14.1831	129.482	90.1108	5.16296	2.72289	7.61665	2.00212	17.6271	14.8794	290.985	166.428	1.49846	0.676436	7.62119	5.49913	12.3935	5.57065	34.0119	20.1218	0.271788	0.37401	2.18968	3.19323	0.0639187	0.079531	0.584	0.565	2.894	2.732	4.217	7.028
control_14	0.826679	0.484299	2.18243	3.20783	23.1942	15.7006	31.4138	44.7898	3.39972	3.5247	16.5737	6.31122	13.0773	13.9027	56.9647	22.0107	11.3152	10.7077	1.4896	1.62683	17.4081	9.77659	23.4068	5.10857	1.1146	0.329011	0.0851283	1.27799			0.272	0.245	2.468	2.287	3.436	3.128
control_15	26.3434	54.7239	10.2302	29.1691	5.90797	6.35737	323.02	281.968	88.3518	75.8187	9.57613	5.71798	19.4088	27.7927	315.841	447.982	6.85002	35.1861	1.56871	3.15799	12.4679	22.618	68.2869	218.768	0.0613815	0.0478672	1.78253	3.22098	1e-05		0.281	0.251	5.659	4.039	8.721	9.078
control_16	46.2852	69.7903	10.5822	6.48773	5.64303	4.97157	217.785	202.741	63.9781	65.568	1.33944	3.60537	5.407	3.45195	281.46	324.713	32.9541	75.3048	1.81228	1.56711	1.31617	1.6859	101.647	119.247	0.0477655	0.110573	0.872212	1.01073	1e-05		0.253	0.231	2.063	1.89	3.502	3.488
control_17	19.3344	4.00151	21.1404	20.0366	5.8203	3.43615	182.537	196.914	71.0574	100.479	8.79252	6.87376	21.0734	5.68602	479.814	330.244	83.9306	79.1945	0	2.19914	2.82552	23.9613	116.105	48.9308	0.0497736	0.0403175	2.14117	1.47018	1e-05		0.277	0.252	1.949	1.977	3.003	2.975
control_18	9.68083	16.0292	18.4189	19.1939	4.14425	2.7872	104.859	180.035	48.7443	90.1546	6.5926	11.6613	6.82952	3.67729	343.887	393.835	79.5165	89.9348	2.45588	1.60633			77.8733	116.021	0.176821	0.147017	0.825229	0.572995	1e-05		0.275	0.282	1.689	2.398	5.966	3.115
control_19	3.18115	3.29779	19.0369	20.2956	3.3873	1.86128	159.749	172.156	102.482	117.256	12.7177	14.6161	8.28809	7.7716	379.863	579.025	52.5428	74.2302	0.841799	0.577967	5.20446	0	84.8646	48.6483	0.14977	0.18929	1.08903	1.12435	1e-05		0.258	0.226	2.216	2.304	5.502	3.222
control_20	18.7132	18.2245	30.7144	17.6674	1.7422	1.50322	271.396	93.5334	81.7971	92.3529	13.7857	15.2399	2.34307	3.09234	444.217	460.171	82.8784	86.925	3.52751	2.32601	10.9804	8.63465	193.578	144.197	0.0309725	0.0766083	0.609943	0.812933	1e-05		0.236	0.278	2.132	1.862	3.286	3.683
[truncated: 23 more columns]

## Sheet: data dictionary
variable name	definition	unit
Subject	ID number and identification of patient or control subject	numeric/text
age	age at study start	year
gender	gender of patient	male/female
ICU-Outcome	ICU survival	yes/no
Admission Hospital	Admission Hospital	date/time
Admission ICU	Admission ICU	date/time
StudyInclusion: Weight	Weight	kg
StudyInclusion: Height	Height	cm
StudyInclusion: Temp > 38 or < 35	Temp > 38 or < 36	yes/no
StudyInclusion: HR > 90	heart rate >90 bpm	yes/no
StudyInclusion: RespRate or paCO2 or intubated	repiration rate or low paCO2 or mechanical ventilation	yes/no
StudyInclusion: WBS	number of white blood cells WBC > 12,000 cells/mm, < 4000 cells/mm or > 10% immature band forms	yes/no
StudyInclusion: Mottled Skin	presence of mottled skin	yes/no
StudyInclusion: Capillary Refill	presence of capillary refill pathologic	yes/no
StudyInclusion: Urine or renal therapy	presence of low urinary output or renal replacement therapy	yes/no
StudyInclusion: Lactate	presence of high lactate level	yes/no
StudyInclusion: GCS decrease	presence of low level of conciousness	yes/no
StudyInclusion: EEG	presence of changes in EGG	yes/no
StudyInclusion: Platelet Count	presence of low platelet level	yes/no
StudyInclusion: Coagulation	presence of activated coagulation	yes/no
StudyInclusion: Cardiac dysfunction	presence of cardiac dysfunction	yes/no
StudyInclusion: ALI or ARDS	presence of acute lung injury (ALI) or acute respiratory distress syndrome (ARDS)	yes/no
StudyInclusion: ALI, ARDS: acute onset	presence of diagnostic criterion 1 for ALI/ARDS	yes/no
StudyInclusion: ALI, ARDS: bilateral infiltrates	presence of diagnostic criterion 2 for ALI/ARDS	yes/no
StudyInclusion: ALI, ARDS: no elevated left atrial press	presence of diagnostic criterion 2 for ALI/ARDS	yes/no
StudyInclusion: ALI, ARDS: oxygen fraction	presence of diagnostic criterion 4 for ALI/ARDS	yes/no
StudyInclusion: MBP > 60 mmHg	mean blood pressure <60mmHg	yes/no
StudyInclusion: MBP maintain needs nor/epinephrine	mean blood pressure >60mmHg due to treatment	yes/no
Baseline: Timepoint	time of study inclusion	date/time
Baseline: Infection Type	type of infection	category
Baseline: Symptoms start	time of first symptoms of illness	date/time
Baseline: Organ Failure Start	time first evidence of organ failure	date/time
Baseline: Start Antibiotic Therapy	time of treatment start antibiotics	date/time
Baseline: Surgery required	presence of need for surgery for infection control	yes/no
Baseline: Start Surgery	time start surgery for infection control	date/time
Baseline Conditions: cerebrovascular disease	premorbid condition present: cerebrovascular disease	yes/no
Baseline Conditions: chronic pulmonary disease	premorbid condition present: chronic pulmonary disease	yes/no
Baseline Conditions: congestive heart failure	premorbid condition present: congestive heart failure	yes/no
Baseline Conditions: connective tissue disease	premorbid condition present: connective tissue disease	yes/no
Baseline Conditions: Dementia	premorbid condition present: Dementia	yes/no
Baseline Conditions: Hemiplegia	premorbid condition present: Hemiplegia	yes/no
Baseline Conditions: Leukemia	premorbid condition present: Leukemia	yes/no
Baseline Conditions: Malignant Lymphoma	premorbid condition present: Malignant Lymphoma	yes/no
Baseline Conditions: Myocardial Infarction	premorbid condition present: Myocardial Infarction	yes/no
Baseline Conditions: Peripheral Vascular Disease	premorbid condition present: Peripheral Vascular Disease	yes/no
Baseline Conditions: Ulcer	premorbid condition present: Ulcer	yes/no
Baseline Conditions: Diabetes Mellitus + end organ damage	premorbid condition present: Diabetes Mellitus + end organ damage	yes/no
Baseline Conditions: Diabetes Mellitus - end organ damage	premorbid condition present: Diabetes Mellitus - end organ damage	yes/no
Baseline Conditions: liver disease	premorbid condition present: liver disease	yes/no
Baseline Conditions: renal disease stage 1	premorbid condition present: renal disease stage 1	yes/no
Baseline Conditions: renal disease stage 2	premorbid condition present: renal disease stage 2	yes/no
Baseline Conditions: renal disease stage 3	premorbid condition present: renal disease stage 3	yes/no
monocytes	human CD14+ Monocytes	text
Tcell	human CD4+ T cells	text
Bcell	human CD19+ B cells	text
complexIV	activity cellular mitochondrial complex IV	mOD/mg cellular protein
complexI	activity cellular mitochondrial ATP synthase	mOD/mg cellular protein
ATPsynthase	activity cellular mitochondrial complex I	mOD/mg cellular protein
citrateSynthase	activity cellular mitochondrial citrate synthase	mOD/mg cellular protein
ATPcontent	ATP content per mg celluar protein	pmoles/mg cellular protein
IL-1beta	serum levels of IL-6	pg/ml
IL-6	serum levels of IL-1 beta	pg/ml
IL-10	serum levels of IL-10	pg/ml
Time_0	time of first study blood sample	date/time
Time_1	time of second study blood sample, 24h after Time_0	date/time
Time_2	time of third study blood sample, 48h after Time_0	date/time
Time_3	time of fourth study blood sample, at the time of resolution of shock	date/time
